# Supplementary material for: A Practical Anthropometric Model Incorporating Calf Circumference to Estimate Appendicular Lean Mass in Women with Systemic Lupus Erythematosus
Source: Muscles. 2026 Jul 2;5(3):48. doi: 10.3390/muscles5030048 (PMC13398237; doi:10.3390/muscles5030048)
Supplement: Supplementary file 1 [file muscles-05-00048-s001.zip]

Archive with 1 entries (1 files):
- muscles-4328107-supplementary.pdf
